# Supplementary material for: Canonical Wnt Pathway Is Involved in Chemoresistance and Cell Cycle Arrest Induction in Colon Cancer Cell Line Spheroids
Source: Int J Mol Sci. 2023 Mar 9;24(6):5252. doi: 10.3390/ijms24065252 (PMC10049556; doi:10.3390/ijms24065252)
Supplement: Supplementary file 1 [file ijms-24-05252-s001.zip]

Archive with 1 entries (1 files):
- ijms-2158674-supplementary.pdf
